# Supplementary material for: The Interpretation of Disjunction in the Scope of Dou in Child Mandarin
Source: Front Psychol. 2020 Dec 15;11:609492. doi: 10.3389/fpsyg.2020.609492 (PMC7770186; doi:10.3389/fpsyg.2020.609492)
Supplement: Supplementary file 1 [file Table_1.xls]

## Sheet: Data of Experiment 1
Data of Experiment 1
Group	Age	Type 1	Type 2
1	4.25	1	1
1	4.28	0.75	1
1	4.68	1	1
1	4.8	0.75	0.5
1	4.9	1	1
1	4.18	0.375	1
1	4.5	1	1
1	4.63	1	1
1	4.5	0.5	0.75
1	4.86	1	1
1	4.9	0.75	1
1	4.82	1	0.375
1	4.95	1	1
1	4.2	0.5	1
1	4.6	1	1
1	4.68	0.875	1
1	4.6	1	1
1	4.81	0.75	0.75
1	4.8	1	1
1	4.9	1	1
1	4.45	0.5	1
1	4.3	1	0.5
1	4.58	0.75	1
1	4.7	1	1
1	4.8	1	1
1	4.45	0.75	0.375
1	4.75	1	1
1	4.92	1	1
1	4.95	1	1
1	4.87	1	1
2	18	1	1
2	20	1	1
2	19	0.75	1
2	18.5	1	1
2	19.2	1	0.75
2	18.3	1	1
2	19	1	1
2	20	0.75	1
2	18.3	1	1
2	19.2	1	1
2	18.5	0.5	1
2	19.5	1	1
2	19.7	1	0.5
2	18.4	1	1
2	18.6	1	1
2	20.5	1	0.5
2	19.8	1	1
2	20.9	0.75	1
2	18.7	1	1
2	18.3	1	1
2	20.8	0.75	0.5
2	18.9	1	1
2	20.3	1	1
2	18.8	1	0.875
2	18.6	0.5	1
2	21.4	1	0.5
2	18.5	1	1
2	18.3	1	1
2	22	1	0.5
2	19.6	0.5	1

## Sheet: Data of Experiment 2
Data of Experiment 2
Group	Age	Conjunctive Readings	Disjunctive Readings
1	20	1	0
1	21	0.75	0.25
1	22	1	0
1	20	0.5	0.5
1	20	1	0
1	20	1	0
1	22	1	0
1	18	1	0
1	18	1	0
1	18	1	0
1	18	1	0
1	18	1	0
1	19	1	0
1	19	1	0
1	19	1	0
1	18	1	0
1	19	1	0
1	19	1	0
1	20	1	0
1	21	1	0
1	21	1	0
1	19	0	1
1	20	1	0
1	20	1	0
1	20	1	0
1	21	1	0
1	21	1	0
1	21	1	0
1	21	1	0
1	21	1	0
1	21	0.75	0.25
1	20	1	0
1	19	1	0
1	19	0.875	0.125
1	19	1	0
1	18	1	0
1	18	1	0
1	18	1	0
1	19	1	0
1	20	1	0
1	20	1	0
1	20	1	0
1	20	1	0
1	21	1	0
1	19	1	0
1	19	0.5	0.5
1	21	1	0
1	21	1	0
1	21	1	0
1	20	1	0
1	21	1	0
1	21	0.5	0.5
1	21	1	0
1	21	1	0
1	21	1	0
1	21	0	1
1	20	1	0
1	19	1	0
1	19	1	0
1	19	0	1
1	18	1	0
1	18	1	0
1	20	1	0
2	22	1	0
2	21	1	0
2	21	1	0
2	20	1	0
2	20	1	0
2	20	1	0
2	20	1	0
2	20	1	0
2	21	1	0
2	21	0	1
2	19	1	0
2	20	1	0
2	18	1	0
2	20	1	0
2	20	0.75	0.25
2	21	1	0
2	19	1	0
2	19	1	0
2	19	1	0
2	22	1	0
2	22	1	0
2	21	1	0
2	21	1	0
2	20	0.5	0.5
2	19	1	0
2	19	1	0
2	21	1	0
2	20	1	0
2	21	1	0
2	20	1	0
2	19	1	0
2	20	0	1
2	20	1	0
2	21	1	0
2	21	1	0
2	21	1	0
2	21	1	0
2	21	1	0
2	20	0	1
2	19	1	0
2	19	1	0
2	19	1	0
2	18	1	0
2	20	1	0
2	20	1	0
2	22	1	0
2	21	1	0
2	21	1	0
2	21	1	0
2	21	1	0
2	18	1	0
2	18	1	0
2	21	1	0
2	18	1	0
2	21	0.75	0.25
2	21	1	0
2	19	1	0
2	21	1	0
2	19	1	0
2	19	1	0
2	22	1	0
2	21	1	0
2	20	1	0
3	20	0	1
3	18	0	1
3	20	0	1
3	18	0.5	0.5
3	21	0	1
3	20	0	1
3	18	0	1
3	19	0	1
3	20	0	1
3	19	0	1
3	20	0	1
3	19	0	1
3	19	0	1
3	19	0	1
3	18	0	1
3	20	0.25	0.75
3	20	0	1
3	21	0	1
3	22	0	1
3	21	0	1
3	20	0	1
3	19	0	1
3	19	0.5	0.5
3	19	0	1
3	18	0	1
3	20	0	1
3	20	0	1
3	20	0	1
3	22	0	1
3	22	0	1
3	19	0.125	0.875
3	21	0	1
3	19	0	1
3	19	0	1
3	18	0	1
3	18	0	1
3	19	0	1
3	20	0	1
3	19	0	1
3	19	0	1
3	22	0	1
3	19	0	1
3	21	0	1
3	21	0	1
3	21	0	1
3	21	0	1
3	21	1	0
3	20	0	1
3	21	0	1
3	20	1	0
3	19	0	1
3	19	0	1
3	19	0	1
3	18	0	1
3	20	0	1
3	20	0.75	0.25
3	22	0.5	0.5
3	21	0	1
3	21	0	1
3	21	1	0
3	21	0	1
3	18	1	0
3	18	0	1
4	20	0	1
4	19	0	1
4	21	0	1
4	19	0	1
4	21	0	1
4	21	0	1
4	21	0	1
4	21	0	1
4	21	0	1
4	20	0	1
4	21	0	1
4	21	0	1
4	21	0.125	0.875
4	21	0	1
4	18	0	1
4	18	0	1
4	19	0	1
4	19	0	1
4	19	0	1
4	19	0	1
4	19	0	1
4	20	1	0
4	21	0	1
4	21	0	1
4	21	0	1
4	22	0	1
4	19	0.25	0.75
4	22	0	1
4	21	0	1
4	19	0	1
4	18	0	1
4	20	0	1
4	20	0	1
4	22	0	1
4	21	0	1
4	21	0	1
4	21	0	1
4	21	0	1
4	18	0	1
4	18	0	1
4	20	0	1
4	21	0	1
4	20	0	1
4	21	0	1
4	18	0	1
4	22	0	1
4	19	0	1
4	20	0	1
4	20	0	1
4	19	0	1
4	20	0	1
4	19	0	1
4	18	0	1
4	20	0	1
4	20	0	1
4	22	0	1
4	19	0	1
4	21	0	1
4	20	0	1
4	20	0	1
4	20	0	1
4	21	0	1
4	21	0	1
